# Supplementary material for: Exploring the mechanisms of endophytic bacteria for suppressing early blight disease in tomato (Solanum lycopersicum L.)
Source: Front Microbiol. 2023 Sep 21;14:1184343. doi: 10.3389/fmicb.2023.1184343 (PMC10551630; doi:10.3389/fmicb.2023.1184343)
Supplement: Supplementary file 1 [file Data_Sheet_1.zip]

Archive with 2 entries (2 files):
- supplementary figures RIM R1.pptx
- supplementary Tables FIM R1.docx
